# Supplementary material for: Genome wide association studies and candidate gene mining for understanding the genetic basis of straw silica content in a set of Oryza nivara (Sharma et Shastry) accessions
Source: Front Plant Sci. 2023 May 30;14:1174266. doi: 10.3389/fpls.2023.1174266 (PMC10266271; doi:10.3389/fpls.2023.1174266)
Supplement: Supplementary file 2 [file Table_1.xlsx]

## Sheet: Table S1
Table. S1: Details about the 258 O. nivara accessions and their straw silica content
Sl. No	Oryza nivara accession number	Country of origin	Straw silica content (%)
1	IR80547	India	9.2
2	IR80599	India	8
3	IR80722	Mynamar	14.11
4	IR81835	India	9.67
5	IR82018	India	11.16
6	IR100593	Taiwan	9.82
7	IR102463	Bangladesh	8.93
8	IR102463A	Bangladesh	6.12
9	IR102463C	Bangladesh	7.46
10	IR103841	Bangladesh	5.83
11	IR104650A	Thailand	11.6
12	IR104650B	India	9.29
13	IR105410	Sri Lanka	5.73
14	IR105410	Nepal	11.1
15	IR106079	Laos	12.35
16	IR106154	Cambodia	9.82
17	IR106397	Mynamar	8.65
18	CR100008A	India	12.48
19	CR100008D	India	6.62
20	CR100008E	India	8.77
21	CR100021	India	7.91
22	CR100042	India	7.11
23	CR100097	India	8.12
24	CR100101	India	7.75
25	CR100103	India	10.62
26	CR100104	India	9.87
27	CR100105	India	8.7
28	CR100106	India	9.56
29	CR100106A	India	11.41
30	CR100107	India	12.19
31	CR100109	India	9.18
32	CR100110	India	10.86
33	CR100111	India	12
34	CR100111A	India	9.2
35	CR100111B	India	8.5
36	CR100113	India	11.06
37	CR100113A	India	12.05
38	CR100113B	India	11.34
39	CR100113A	India	9.2
40	CR100114	India	10.3
41	CR100117	India	8
42	CR100120	India	9.77
43	CR100122	India	8.55
44	CR100123	India	12.81
45	CR100124	India	8.58
46	CR100125	India	9.11
47	CR100126	India	11.73
48	CR100126A	India	10.02
49	CR100127	India	8.78
50	CR100128	India	8.41
51	CR100132	India	9.95
52	CR100136	India	9.06
53	CR100137	India	9.07
54	CR100139	India	12.2
55	CR100140A	India	11.91
56	CR100142	India	10.01
57	CR100142A	India	9.2
58	CR100144	India	7.5
59	CR100145	India	9.09
60	CR100148	India	6.68
61	CR100180	India	7.05
62	CR100182	India	7.84
63	CR100184	India	5.52
64	CR100185	India	9.86
65	CR100203	India	10.47
66	CR100204	India	9.79
67	CR100212	India	7.8
68	CR100212A	India	9.1
69	CR100269	India	11.36
70	CR100280	India	12.56
71	CR100287	India	13.25
72	CR100288	India	12.3
73	CR100296	India	10.17
74	CR100300	India	9.6
75	CR100301	India	9.9
76	CR100302	India	9.6
77	CR100302	India	15.81
78	CR100303	India	9.09
79	CR100312	India	12.78
80	CR100313	India	10.01
81	CR100316	India	13.18
82	CR100318	India	9.39
83	CR100318A	India	10.73
84	CR100327	India	7.22
85	CR100328	India	9.6
86	CR100329	India	8.43
87	CR100330	India	10.05
88	CR100331	India	13.41
89	CR100335A	India	10.99
90	CR100337	India	9.78
91	CR100339	India	8.99
92	CR100340	India	11.04
93	CR100341	India	10.91
94	CR100344	India	12.82
95	CR100355	India	10.93
96	CR100357	India	10.67
97	CR100370	India	5.98
98	CR100370A	India	8.98
99	CR100418	India	6.08
100	CR100423	India	6.31
101	CR100425	India	8.16
102	CR100427	India	8.21
103	CR100428	India	9.54
104	CR100431	India	10.1
105	CR100463	India	9.76
106	CR100470	India	8.35
107	CR100003	India	6.96
108	CR100003A	India	9.73
109	CR100010	India	8.78
110	CR100023	India	9.13
111	CR100025	India	8.91
112	CR100026	India	8.9
113	CR100027	India	10.91
114	CR100032	India	11.01
115	CR100181	India	9.04
116	CR100186	India	8.67
117	CR100358	India	9.39
118	CR100360	India	11.33
119	CR100362	India	11.78
120	CR100365	India	13.67
121	CR100369	India	11.8
122	CR100370	India	9.86
123	CR100371	India	14.55
124	CR100373	India	11.8
125	CR100384	India	10.15
126	CR100390	India	10.93
127	CR100394	India	10.35
128	CR100396	India	7.13
129	CR100399	India	10.39
130	CR100400	India	11.3
131	CR100403	India	6.8
132	CR100414	India	5.54
133	CR100417	India	6.35
134	CR100429	India	10.5
135	CR100380	India	10.94
136	IR93182	Nepal	10.83
137	IR105790	Thailand	7.7
138	IR105792	Thailand	8.73
139	IR105793	Thailand	6.28
140	IR105797	Thailand	8.82
141	IR105806	Thailand	5.84
142	IR105809	Thailand	7
143	IR105811	Thailand	7.24
144	IR80723	Myanmar	6.65
145	IR80726	Myanmar	11.78
146	IR82980	Cambodia	12
147	IR86568	Cambodia	10.54
148	IR86606	Cambodia	9.57
149	IR88778	Cambodia	10.14
150	IR88838	Cambodia	8.76
151	IR88872	Cambodia	9.22
152	IR88889	Cambodia	8.81
153	IR88892	Cambodia	9.68
154	IR88908	Cambodia	10.7
155	IR88936	Cambodia	10.62
156	IR88963	Cambodia	9.46
157	IR88986	Cambodia	9.8
158	IR88999	Cambodia	9.32
159	IR89176	Cambodia	8.2
160	IR89189	Cambodia	11.43
161	IR89201	Cambodia	9.27
162	IR89215	Cambodia	10.48
163	IR92597	Cambodia	9.2
164	IR92713	Cambodia	12.3
165	IR92717	Cambodia	13.06
166	IR92738	Cambodia	13.21
167	IR92740A	Cambodia	12.63
168	IR92743	Cambodia	6.63
169	IR92743A	Cambodia	8.21
170	IR92745	Cambodia	7.36
171	IR92755	Cambodia	9.06
172	IR92759	Cambodia	5.54
173	IR92762	Cambodia	7.32
174	IR92765	Cambodia	9.3
175	IR92774	Cambodia	10.37
176	IR92783	Cambodia	12.4
177	IR92785	Cambodia	13.64
178	IR92799	Cambodia	5.9
179	IR92802	Cambodia	9.3
180	IR92844	Cambodia	7.85
181	IR92851	Cambodia	8.24
182	IR92858	Cambodia	8.81
183	IR92872	Cambodia	11.22
184	IR92887	Cambodia	9.02
185	IR92899	Cambodia	14.82
186	IR92908	Cambodia	7.5
187	IR92910	Cambodia	14.2
188	IR92951	Cambodia	10.94
189	IR92970	Cambodia	7.41
190	IR92973	Cambodia	9.74
191	IR92976	Cambodia	9.41
192	IR92995	Cambodia	9.67
193	IR92997	Cambodia	9.91
194	IR92999	Cambodia	8.61
195	IR93092	Cambodia	11.3
196	IR93183	Nepal	10.1
197	IR93184	Nepal	8.25
198	IR93187	Nepal	7.76
199	IR93188	Nepal	9.57
200	IR93190	Nepal	11.88
201	IR93192	Nepal	7.52
202	IR93195	Nepal	11.7
203	IR93196	Nepal	12.61
204	IR93197	Nepal	8.76
205	IR93198	Nepal	13.17
206	IR93199	Nepal	8.01
207	IR101450	Taiwan	12.65
208	IR102476	Bangladesh	8.68
209	IR103415	Sri Lanka	7.37
210	IR103821	China	7.02
211	IR103839	Bangladesh	10.7
212	IR104405	Thailand	10.88
213	IR104473	Thailand	10.23
214	IR104642	Thailand	11.35
215	IR104645	Thailand	8.04
216	IR104646	Thailand	9.87
217	IR104666	Thailand	9.47
218	IR104669	Thailand	7.97
219	IR104725	Thailand	7.41
220	IR104725A	Thailand	10.24
221	IR104735	Thailand	8.52
222	IR104736	Thailand	8.17
223	IR104769	Thailand	8.07
224	IR104801	Thailand	8.99
225	IR104802	Thailand	11
226	IR104840	Thailand	11.84
227	IR104841	Thailand	10.04
228	IR104846	Thailand	8.97
229	IR104847	Thailand	8.81
230	IR104849	Thailand	7.54
231	IR104850	Thailand	8.5
232	IR105409	Sri Lanka	11.5
233	IR105417	Sri Lanka	6.51
234	IR105444	Sri Lanka	11.3
235	IR105599	Thailand	9.12
236	IR105699	Nepal	10.06
237	IR105699A	Nepal	9.02
238	IR105702	Nepal	16
239	IR105703	Nepal	10.1
240	IR105705	Nepal	10.73
241	IR105706	Nepal	7.87
242	IR105770	Thailand	10.33
243	IR105818	Thailand	7.74
244	IR105821	Thailand	6.85
245	IR105822	Thailand	10.91
246	IR105831	Thailand	8.15
247	IR105834	Thailand	9.3
248	IR105838	Thailand	10.8
249	IR105845	Thailand	8.26
250	IR105846	Thailand	7.2
251	IR105853	Thailand	6.18
252	IR105864	Thailand	9.23
253	IR105865	Thailand	8.04
254	IR105959	Bangladesh	7.9
255	IR106025	Cambodia	10.56
256	IR106151	Laos	10.81
257	IR106308	Cambodia	5.08
258	IR106329	Cambodia	10.2

## Sheet: Table S2
Table. S2: Straw silica content of the 25 cultivates varieties (O. sativa) used as standard checks
Variety	Cultivar type	Silica content %
PR106	Indica, Non basmati	12
PR113	Indica, Non basmati	7.99
PR114	Indica, Non basmati	10.36
PR118	Indica, Non basmati	9.85
PR121	Indica, Non basmati	8.23
PR122	Indica, Non basmati	8.21
PR124	Indica, Non basmati	9.26
PR126	Indica, Non basmati	8.95
PR127	Indica, Non basmati	7.95
PR129	Indica, Non basmati	8.11
Pusa 44	Indica, Non basmati	12
Jaya	Indica, Non basmati	10.43
Taichung Native-1	Indica, Non basmati	15.81
Punjab Basmati 3	Indica, Basmati	8.28
Punjab Basmati 5	Indica, Basmati	8.64
Punjab Basmati 7	Indica, Basmati	9.06
Pusa Basmati 1121	Indica, Basmati	11
Pusa Basmati 1718	Indica, Basmati	10.11
Pusa Basmati 1509	Indica, Basmati	10.68
Basmati 1637	Indica, Basmati	8.19
Basmati 370	Indica, Basmati	10.63
Basmati386	Indica, Basmati	9.48
CSR 30	Indica, Basmati	8.28
NPT1 (RYT4050)	Indica, Non basmati (High yielding experimental line)	9.89
Chakhao Poireiton	Indica, Non basmati	6.18

## Sheet: Table S3
Table. S3: Analysis of variance of straw silica content of 258 O. nivara accessions
Source of variation	Mean sum of squares	Range	Mean	Coefficient of variation
Treatments	7.9900***	5.08-16	9.607	0.0699
Residuals	0.4514

## Sheet: Table S4
Table. S4: Descriptive statistucs of straw silica content in 258 O. nivara accessions
Statistic	Value
Range	5.08-16.00%
Mean	9.607
Standard deviation	1.999
Coefficient of variation	20.81
Skewness	0.305
Kurtosis	0.127

## Sheet: Table S5
Table. S5: Analysis of molecular variance (AMOVA) in 258 O. nivara accessions
Source of variation	Degrees of freedom	Sum of squares	Mean sum of squares	Percentage
Variation between sub-populations	5	1454.95	290.99	11.84
Variation within sub-populations	252	9936.36	39.43	88.16
Total variation	257	11243.8	43.75	100

## Sheet: Table S6
Table. S6: List of MTAs with significant differences between allelic effects on the basis of Kruskal-Wallis test
SNP	Chi-square	p-­value
S1_12218963	5.994	0.049
S2_10002377	8.19	0.0166
S3_27398544	14.204	0.000823
S4_1274437	10.376	0.00127
S4_9839223	16.815	4.12e-05
S5_13182293	15.239	0.000491
S5_29790457	11.931	0.00256
S8_4062103	8.975	0.0112
S10_1674921	8.194	0.0166
S11_25225732	6.2614	0.0437
S11_25832818	10.698	0.00475
S12_24560066	6.824	0.0329

## Sheet: Table S7
Table. S7: Promising candidate genes present in QTL regions associated with silicon transport and regulation
Candidate gene	QTL	Functional annotation
Os08g0167000	qSSi8	Transmembrane transporter, ABC transporter
Os11g0649400	qSSi11.2	Plant integral membrane protein, Casparian thickenings
Os11g0649500	qSSi11.2	Transmembrane domain, Casparian thickenings
Os11g0649600	qSSi11.2	Transmembrane domain, Casparian thickenings
Os11g0649700	qSSi11.2	Transmembrane domain, Casparian thickenings
Os02g0273800	qSSi2	Multi toxin and drug extrusion protein
Os05g0295200	qSSi5.1	Conserved hypothetical protein
Os03g0687000	qSSi3.2	Transmembrane transporter, putative low affinity nitrate transporter
Os02g0271900	qSSi2	Myb transcription factor, DNA binding
Os12g0586300	qSSi12	Myb transcription factor, DNA binding
Os02g0272100	qSSi2	F-box domain, protein binding
Os10g0124500	qSSi10	F-box domain, protein binding
Os10g0124700	qSSi10	F-box domain, protein binding
Os10g0125300	qSSi10	F-box domain, protein binding
Os10g0126000	qSSi10	F-box domain, protein binding
Os10g0126500	qSSi10	F-box domain, protein binding
Os10g0126600	qSSi10	F-box domain, protein binding
Os10g0126700	qSSi10	F-box domain, protein binding
Os10g0126800	qSSi10	F-box domain, protein binding
Os10g0127000	qSSi10	F-box domain, protein binding
Os10g0127900	qSSi10	F-box domain, protein binding
Os10g0128200	qSSi10	F-box domain, protein binding
Os10g0128600	qSSi10	F-box domain, protein binding
Os04g0252400	qSSi4.2	SNARE-domain protein, vescicle docking
Os03g0686050	qSSi3.2	BTB-domain protein,
